# Supplementary material for: The Impact of Ethnicity and Genetic Ancestry on Disease Prevalence and Risk in Colombia
Source: Front Genet. 2021 Sep 17;12:690366. doi: 10.3389/fgene.2021.690366 (PMC8507149; doi:10.3389/fgene.2021.690366)
Supplement: Supplementary file 2 [file Data_Sheet_2.xlsx]

## Sheet: SuppTable1
Data Source	Population Code	Short Name	Population Description	n
1000 Genomes Project	ESN	Esan	Esan in Nigeria	99
1000 Genomes Project	YRI	Yoruba	Yoruba in Ibadan, Nigeria	108
1000 Genomes Project	GBR	Britain	British From England and Scotland	91
1000 Genomes Project	IBS	Spain	Iberian Populations in Spain	107
1000 Genomes Project	PUR	Puerto Rico	Puerto Rican in Puerto Rico	104
1000 Genomes Project	CLM	Colombia	Colombian in Medellín, Colombia	94
1000 Genomes Project	MXL	Mexico	Mexican Ancestry in Los Angeles CA USA	64
1000 Genomes Project	PEL	Peru	Peruvian in Lima Peru	85
1000 Genomes Project	ACB	African Carribean	African Caribbean in Barbados	96
1000 Genomes Project	ASW	African American	African Ancestry in SW USA	61
ChocoGen	CHG	Chocoano	Chocoano in Quibdó, Colombia	94
UniCES	UniCES	Medellín	Cosmopolitan Colombian in Medellín, Colombian	624
Populations analyzed for this study. The reference populations are from the 1000 Genomes Project and correspond to African (ESN, YRI), European (GBR, IBS), and admixed American (PUR, CLM, MXL, PEL) populations. Admixed American populations include a substantial Native American ancestry component, which is used to infer Native American ancestry in the Colombian populations (CHG and UniCES studied …

## Sheet: SuppTable2
Category	Epidemiological Data	NHGRI EBI GWAS Catalog
	Disease Name	Trait Name	PMIDs
Non-cancer	Low birth weight	Birth weight	31043758
	Malaria	Malaria	22895189, 23717212, 31667592, 19465909
	Suicide attempt	Suicidal ideation & behavior	31164008
	Type 2 diabetes	Type 2 diabetes	24509480
Cancer	Acute lymphoblastic leukemia	Acute lymphoblastic leukemia	28090653
	Breast cancer	Breast carcinoma	29059683
	Colorectal cancers	Colorectal carcinoma	30510241
	Gastric adenocarcinomas	Gastric carcinoma	26098869
	Hodgkins lymphoma	Hodgkins lymphoma	28112199
	Lung cancers	Lung adenocarcinoma	28604730
	Prostate cancer	Prostate cancer	26034056
Diseases and the corresponding traits from the GWAS catalog are shown for the prioritized non-cancer conditions and the common cancers. The PubMed identifiers for the GWAS used to mine trait variant associations from the catalog are shown for each trait.

## Sheet: SuppTable3
Departament	Region	Indigenous		Roma		Afro-Colombian		Mestizo		Total
		Total	%	Total	%	Total	%	Total	%
Amazonas	Amazonía	19000	43.43	0	0	868	1.98	23876	54.58	43744
Antioquia	Andes	28914	0.53	75	0	593726	10.88	4836203	88.59	5458918
Arauca	Orinoquía	3279	2.24	0	0	5925	4.05	137104	93.71	146308
Atlántico	Caribe	27972	1.33	1975	0.09	227251	10.84	1839491	87.73	2096689
Bogotá	Andes	15032	0.23	523	0.01	97885	1.49	6450329	98.27	6563769
Bolívar	Andes	2066	0.11	911	0.05	497667	27.61	1301650	72.22	1802294
Boyacá	Andes	5859	0.49	14	0	16646	1.39	1174296	98.12	1196815
Caldas	Andes	38271	4.3	0	0	22659	2.54	830114	93.16	891044
Caquetá	Amazonía	5026	1.61	3	0	11670	3.74	295460	94.65	312159
Casanare	Orinoquía	4102	1.48	18	0.01	4004	1.44	269963	97.08	278087
Cauca	Amazonía	248532	21.55	1	0	256022	22.2	648730	56.25	1153285
Cesar	Caribe	44835	5.15	15	0	105412	12.12	719616	82.73	869878
Chocó	Pacifíco	44127	12.67	1	0	286011	82.12	18160	5.21	348299
Córdoba	Caribe	151064	10.39	29	0	192051	13.21	1110321	76.39	1453465
Cundinamarca	Andes	7401	0.34	30	0	73651	3.37	2105457	96.29	2186539
Guainía	Amazonía	11595	64.9	0	0	185	1.04	6085	34.06	17865
Guaviare	Amazonía	2117	4.3	0	0	2883	5.85	44281	89.85	49281
Huila	Andes	10335	1.05	2	0	11544	1.17	962988	97.78	984869
La Guajira	Caribe	278212	44.94	1	0	91773	14.82	249149	40.24	619135
Magdalena	Caribe	9045	0.81	1	0	110349	9.83	1003728	89.37	1123123
Meta	Orinoquía	8988	1.28	3	0	17983	2.56	675816	96.16	702790
Nariño	Pacifíco	155199	10.79	89	0.01	270530	18.8	1013075	70.41	1438893
Norte de Santander	Andes	7247	0.61	187	0.02	22123	1.85	1166702	97.53	1196259
Putumayo	Amazonía	44515	20.94	0	0	11630	5.47	156462	73.59	212607
Quindío	Andes	2145	0.41	37	0.01	12744	2.46	502852	97.12	517778
Risaralda	Andes	24810	2.9	1	0	43562	5.09	787275	92.01	855648
San Andrés y Providencia	Caribe	62	0.1	0	0	33861	56.98	25501	42.91	59424
Santander	Andes	2389	0.13	139	0.01	60008	3.15	1841979	96.72	1904515
Sucre	Caribe	82934	10.96	59	0.01	121738	16.08	552270	72.95	757001
Tolima	Andes	55987	4.32	25	0	15831	1.22	1222823	94.45	1294666
Valle de Cauca	Pacifíco	22313	0.56	717	0.02	1092169	27.2	2899852	72.22	4015051
Vaupés	Amazonía	11587	66.65	1	0.01	270	1.55	5527	31.79	17385
Vichada	Orinoquía	17663	44.35	0	0	1126	2.83	21036	52.82	39825
Total		1392623	3.43	4857	0.01	4311757	10.62	34898171	85.94	40607408
Ethnic group population numbers and percentages are shown for each administrative department. Department geographic regions are shown. Ethnic group population numbers and percentages for the entire country are shown in the last row.

## Sheet: SuppTable4
Department	Non-cancer morbidities						Cancer morbidities								Overall morbidity burden		HDI
	Malaria	Type 2 diabetes	mTB	Low birth weight	Suicide Attempt	Leprosy	Acute Lymphoblastic Leukemia	Hodgkins lymphoma	non-Hodgkins lymphoma	Lung cancers	Gastric adenocarcinomas	Colorectal cancers	Prostate cancer	Breast cancer	Non-cancer burden	Cancer Burden
Amazonas	2978.63	1331.27	80.0073	47.2174	73.4494	1.3116	0	0	20	0	4.4	13.4	12.4	31	4511.89	81.2	0.768
Antioquia	85.7873	0	39.9249	39.2669	74.3256	0.137725	3.2	5.4	37.6	10.3	13	42.9	149.4	284.5	239.442	546.3	0.849
Arauca	47.6526	533.709	43.078	37.7409	72.432	4.19343	1.6	10.7	9.4	1.4	3.8	12.5	16.1	83	738.806	138.5	0.804
Atlántico	1.34092	0	37.627	35.1077	60.9508	0.73141	1.8	0.6	13.3	1.2	4.7	21.3	102.7	190.7	135.758	336.3	0.835
Bogotá	0.037594	0	13.9975	60.4887	19.9373	0.137845	3.6	3.4	43.8	8.1	7.4	46.9	170.4	248.3	94.599	531.9	0.904
Bolívar	79.0621	0	22.3644	33.3797	46.1593	1.09676	1.5	8.9	14.2	1.6	5.6	19.9	93.4	188.7	182.062	333.8	0.823
Boyacá	0	128.803	11.5171	42.5426	53.2762	0.391737	2.9	2.4	17.1	5	1.6	24.6	63.9	93.5	236.531	211	0.842
Caldas	1.417	136.032	33.0971	24.4939	100.809	0.303643	4.6	4.8	28.8	8.2	8	42.9	94.8	223.8	296.153	415.9	0.828
Caquetá	30.5683	177.129	45.8524	20.5184	55.4836	0.837488	0	10.7	7.8	2.3	3.3	8.4	25.4	67.6	330.389	125.5	0.752
Casanare	3.92775	520.988	46.0108	24.6887	71.2606	0.561107	1.8	3.7	16.6	3.5	2.5	14.5	29.4	90.6	667.437	162.6	0.867
Cauca	116.6	88.973	17.1855	35.6762	61.9258	0.580101	2.5	2	20.4	3.1	2.7	15	56.3	89.4	320.941	191.4	0.782
Cesar	2.8186	103.413	34.1148	38.0025	57.5383	2.13825	1.5	3.6	11.7	1.5	6.1	16.4	72.5	144.7	238.026	258	0.81
Chocó	3355.49	228.565	39.9939	25.1962	22.3966	0	0.3	3.6	5.5	2.3	3.8	10.1	51.7	74	3671.64	151.3	0.731
Córdoba	567.851	38.8394	14.7403	41.0622	47.087	0.233972	1.3	0.5	16.5	1.4	3.8	16	77.1	130.4	709.814	247	0.798
Cundinamarca	0.597006	33.507	17.3132	36.7159	66.79	0.746257	2.4	5.7	18.3	4.4	3.4	22.2	63.7	103.9	155.669	224	0.837
Guainía	7846.78	3198.98	40.9816	67.4992	36.1603	0	0	3	0	0	0	0	8.8	21.8	11190.4	33.6	0.768
Guaviare	1211.06	1403.75	29.7137	18.9087	39.6182	0.900414	0	4.9	3.8	0	0	4.7	8.4	22.6	2703.94	44.4	0.768
Huila	0.432974	28.0567	29.3556	41.9985	81.1393	2.25146	2.4	0	26.7	5.4	4.5	29.1	81.4	196.7	183.235	346.2	0.807
La Guajira	8.97878	103.256	40.3001	59.9281	22.969	0.208809	0.4	5.6	3.6	0.8	1.5	6	33.6	55.1	235.641	106.6	0.691
Magdalena	0.952633	73.1146	24.2127	29.9285	25.6417	0.952633	0.7	0.9	8.6	1.2	2.3	14.1	69.2	143.1	154.803	240.1	0.785
Meta	7.59395	26.7349	51.8053	30.5838	65.2247	1.5604	1.5	2.3	14.2	3.2	1.8	18.4	37.2	127.9	183.503	206.5	0.822
Nariño	740.594	27.5759	10.0902	33.653	68.4525	0.343982	3.5	4.1	17	5.5	3.9	13	47.5	112	880.71	206.5	0.773
Norte de Santander	100.02	115.732	39.9049	29.7258	62.4021	2.21284	1.9	2.9	21.7	4.1	6.4	27	61.5	205.9	349.998	331.4	0.796
Putumayo	12.1667	125.433	37.9486	19.6985	93.5679	0.289684	0	5.1	8.9	2.5	1.3	6.6	26	47.9	289.104	98.3	0.759
Quindío	0.176908	119.767	41.5733	23.5287	96.7686	0.530724	3.4	0.4	35.8	11.2	10	42.9	102.7	280.7	282.345	487.1	0.832
Risaralda	5.88269	118.809	55.7805	27.8377	81.3072	0.210096	3.3	13.5	39.7	10.6	10.2	49.1	127.5	309.5	289.828	563.4	0.839
San Andrés y Providencia	0	2315.48	23.5473	26.1636	15.6982	0	0	11.5	9.8	0	1.5	10.8	91.2	66.5	2380.89	191.3	0.834
Santander	1.40702	63.0248	32.2159	27.2671	51.526	1.50405	3.7	1.9	21.8	4.6	5.4	26.8	71.3	165.5	176.945	301	0.879
Sucre	7.51592	98.6464	9.98208	39.4586	49.2058	0.469745	1.5	5.7	14.2	2.8	4.1	17.3	53.6	148.3	205.279	247.5	0.775
Tolima	0.497062	111.555	33.2322	24.3561	71.719	0.994125	1.3	1.7	14.1	3.4	3	19.3	41.3	128.7	242.353	212.8	0.804
Valle del Cauca	24.8408	12.1169	45.0429	26.5532	60.9965	1.40895	2.9	3.6	31.5	5.8	7	40.3	138.6	239.5	170.959	469.2	0.861
Vaupés	1397	235.887	45.8033	41.2229	212.985	0	0	7.3	4.8	0	0	6.6	0	6.7	1932.9	25.4	0.768
Vichada	1774.25	636.341	26.3984	41.6817	26.3984	1.38939	3.1	4.5	5.2	5.9	2	0	36.8	21.5	2506.46	79	0.768
Age- and sex-adjusted disease prevalence values for administrative departments, expressed as prevalence per 100,00 population, are shown for the six prioritized non-cancer conditions and the eight common cancers studied here. The overall burdent of disease (morbidity) is shown for non-cancer and cancer disease categories. Human Development Index (HDI) values are shown for each administrative depa…
